# Supplementary material for: Trends and Characteristics of Brown Rice Consumption among Adults in Japan: An Analysis of the National Health and Nutrition Surveys, 2012–2019
Source: Nutrients. 2024 May 13;16(10):1473. doi: 10.3390/nu16101473 (PMC11124117; doi:10.3390/nu16101473)
Supplement: Supplementary file 1 [file nutrients-16-01473-s001.zip]

Archive with 1 entries (1 files):
- nutrients-3015698-supplementary.pdf
